# Supplementary material for: Indwelling Peritoneal Catheter for Ascites Management in a UK District General Hospital: A Cohort Study
Source: Healthcare (Basel). 2021 Sep 24;9(10):1254. doi: 10.3390/healthcare9101254 (PMC8536105; doi:10.3390/healthcare9101254)
Supplement: Supplementary file 1 [file healthcare-09-01254-s001.zip]

Archive with 1 entries (1 files):
- healthcare-1374108-supplementary.pdf
